# Supplementary material for: The Mechanism of Enantioselective Neurosteroid Actions on GABAA Receptors
Source: Biomolecules. 2023 Feb 9;13(2):341. doi: 10.3390/biom13020341 (PMC9953308; doi:10.3390/biom13020341)
Supplement: Supplementary file 1 [file biomolecules-13-00341-s001.zip]

Archive with 1 entries (1 files):
- biomolecules-2186433-supplementary.pdf
